# Supplementary material for: Effects of MWCNTs on Char Layer Structure and Physicochemical Reaction in Ethylene Propylene Diene Monomer Insulators
Source: Polymers (Basel). 2022 Jul 26;14(15):3016. doi: 10.3390/polym14153016 (PMC9330200; doi:10.3390/polym14153016)
Supplement: Supplementary file 1 [file polymers-14-03016-s001.zip]

Archive with 1 entries (1 files):
- polymers-1821230-supplementary.pdf
